# Supplementary material for: Vitamin D and the Ability to Produce 1,25(OH)2D Are Critical for Protection from Viral Infection of the Lungs
Source: Nutrients. 2022 Jul 26;14(15):3061. doi: 10.3390/nu14153061 (PMC9332570; doi:10.3390/nu14153061)
Supplement: Supplementary file 1 [file nutrients-14-03061-s001.zip]

Archive with 1 entries (1 files):
- nutrients-1817784-supplementary.pdf
